# Supplementary material for: Genetic Dissection and Identification of Candidate Genes for Salinity Tolerance Using Axiom®CicerSNP Array in Chickpea
Source: Int J Mol Sci. 2020 Jul 17;21(14):5058. doi: 10.3390/ijms21145058 (PMC7404205; doi:10.3390/ijms21145058)
Supplement: Supplementary file 1 [file ijms-21-05058-s001.zip]

Archive with 15 entries (14 files):
- Supplementary Tables and Figures 17072020/
- Supplementary Tables and Figures 17072020/Table S1.xlsx
- __MACOSX/Supplementary Tables and Figures 17072020/._Table S1.xlsx
- Supplementary Tables and Figures 17072020/Supplementary Fig. 1.TIF
- __MACOSX/Supplementary Tables and Figures 17072020/._Supplementary Fig. 1.TIF
- Supplementary Tables and Figures 17072020/Supplementary Fig. 2.TIF
- __MACOSX/Supplementary Tables and Figures 17072020/._Supplementary Fig. 2.TIF
- Supplementary Tables and Figures 17072020/Supplementary Fig. 3.tif
- __MACOSX/Supplementary Tables and Figures 17072020/._Supplementary Fig. 3.tif
- Supplementary Tables and Figures 17072020/Supplementary Fig. 4.tif
- __MACOSX/Supplementary Tables and Figures 17072020/._Supplementary Fig. 4.tif
- Supplementary Tables and Figures 17072020/Table S3.xlsx
- __MACOSX/Supplementary Tables and Figures 17072020/._Table S3.xlsx
- Supplementary Tables and Figures 17072020/Table S2.xlsx
- __MACOSX/Supplementary Tables and Figures 17072020/._Table S2.xlsx
