# Supplementary material for: Genetic Dissection and Identification of Candidate Genes for Salinity Tolerance Using Axiom®CicerSNP Array in Chickpea
Source: Int J Mol Sci. 2020 Jul 17;21(14):5058. doi: 10.3390/ijms21145058 (PMC7404205; doi:10.3390/ijms21145058)
Supplement: Supplementary file 1 [file ijms-21-05058-s001.zip › Supplementary Tables and Figures 17072020/Table S1.xlsx]

## Sheet: Sheet1
Table S1: Summary of major and minor QTLs identified on CaLG03 and CaLG06
QTL name	LG	Position (cM)	Marker interval	LOD	PVE (%)	Additive
qSSIYP3.1	CaLG03	50.79	AX-123622602- AX-123622699	5.29527	10	0.008831
qSSI100SW3.1	CaLG03	50.79		4.55811	10.1	0.103096
qSTI100SW3.1	CaLG03	50.79		8.72487	17.085	-0.073028
q100SWS3.1	CaLG03	50.79		6.88022	13.8565	-0.813833
qSSIYP6.1	CaLG06	226.1	AX-123640392 - AX-123655575	5.69239	28.3954	0.070567
qSSIYP6.1	CaLG06	226.1		4.8	12.2	0.070567
qSSIYP6.2	CaLG06	260.98	AX-123635094 - AX-123635091	3.8	8.3	0
qSTIYP6.1	CaLG06	268.65	AX-123640437 - AX-123655585	4.3	8.1	0
qYPPS6.1	CaLG06	270.65	AX-123635072 - AX-123640437	3.5	7.1	0.2
qYPPC6.1	CaLG06	236.66	AX-123655575 - AX-123663343	6.5	13.8	-0.8
