# Supplementary material for: Genetic Dissection and Identification of Candidate Genes for Salinity Tolerance Using Axiom®CicerSNP Array in Chickpea
Source: Int J Mol Sci. 2020 Jul 17;21(14):5058. doi: 10.3390/ijms21145058 (PMC7404205; doi:10.3390/ijms21145058)
Supplement: Supplementary file 1 [file ijms-21-05058-s001.zip › Supplementary Tables and Figures 17072020/Table S3.xlsx]

## Sheet: Sheet1
Table S3: List of putative candidate genes associated with salinity stress response on CaLG03 and CaLG06
Gene_Id	Chromosome	Annotation
Ca_00703	CaLG3	myb transcription factor
Ca_00708	CaLG3	zinc finger, C3HC4 type (RING finger) protein
Ca_00732	CaLG3	PHD zinc finger protein
Ca_00740	CaLG3	polyadenylate-binding protein
Ca_00745	CaLG3	E3 ubiquitin-protein ligase UPL7
Ca_00747	CaLG3	embryonic protein DC-8
Ca_00750	CaLG3	homeobox leucine zipper protein
Ca_00763	CaLG3	histone deacetylase HDT1
Ca_00767	CaLG3	fructose-bisphosphate aldolase, cytoplasmic isozyme-like
Ca_00777	CaLG3	ubiquitin-protein ligase
Ca_00784	CaLG3	zinc finger A20 and AN1 domain stress-associated protein
Ca_00791	CaLG3	protein ABSCISIC ACID-INSENSITIVE 5 isoform X2
Ca_00815	CaLG3	ubiquitin-60S ribosomal protein L40
Ca_00818	CaLG3	NAC domain-containing protein 90-like
Ca_00838	CaLG3	TB2/DP1, HVA22 family protein
Ca_00848	CaLG3	transmembrane protein, putative
Ca_00859	CaLG3	BEL1-like homeodomain protein 1
Ca_00860	CaLG3	BTB/POZ domain-containing protein At3g05675
Ca_00861	CaLG3	E3 ubiquitin-protein ligase PUB23-like protein
Ca_00869	CaLG3	ubiquitin carboxyl-terminal hydrolase
Ca_00893	CaLG3	E3 ubiquitin-protein ligase BAH1-like protein, putative
Ca_00895	CaLG3	transmembrane amino acid transporter family protein
Ca_00927	CaLG3	zinc finger protein CONSTANS-LIKE 13
Ca_00939	CaLG3	CW-type zinc-finger protein
Ca_00945	CaLG3	potassium transporter 5 isoform X2
Ca_00961	CaLG3	E3 ubiquitin-protein ligase BAH1-like protein
Ca_00981	CaLG3	transmembrane protein, putative
Ca_00986	CaLG3	cellulose synthase-like protein D5
Ca_00990	CaLG3	zinc finger CCCH domain-containing protein 1
Ca_01000	CaLG3	RING/FYVE/PHD zinc finger protein
Ca_01008	CaLG3	histone-lysine N-methyltransferase EZA1-like protein
Ca_01010	CaLG3	WRKY family transcription factor
Ca_01018	CaLG3	WRKY family transcription factor
Ca_01025	CaLG3	DNA methyltransferase 1-associated protein
Ca_01044	CaLG3	outward rectifying potassium channel protein
Ca_01050	CaLG3	WRKY1b transcription factor
Ca_01055	CaLG3	myb transcription factor MYB64
Ca_01060	CaLG3	glucose-1-phosphate adenylyltransferase large subunit 1-like isoform X2
Ca_01067	CaLG3	transmembrane protein 184A-like
Ca_01072	CaLG3	myb transcription factor
Ca_01088	CaLG3	glucose-6-phosphate 1-dehydrogenase 4, chloroplastic
Ca_01099	CaLG3	calmodulin-binding protein
Ca_01102	CaLG3	zinc finger matrin-type protein 2
Ca_01103	CaLG3	GTP-binding protein SAR1A
Ca_01115	CaLG3	GATA type zinc finger transcription factor family protein
Ca_01117	CaLG3	protein DEHYDRATION-INDUCED 19 homolog 3-like
Ca_01144	CaLG3	transmembrane protein, putative
Ca_01158	CaLG3	sucrose nonfermenting-like protein
Ca_01159	CaLG3	zinc finger (Ran-binding) family protein
Ca_01164	CaLG3	mitogen-activated protein kinase kinase kinase NPK1
Ca_01176	CaLG3	cation calcium exchanger
Ca_01180	CaLG3	E3 ubiquitin-protein ligase ATL6-like
Ca_01182	CaLG3	protein-lysine N-methyltransferase EEF2KMT
Ca_01186	CaLG3	transmembrane protein, putative
Ca_01188	CaLG3	piezo-type mechanosensitive ion channel homolog isoform X3
Ca_01189	CaLG3	piezo-type mechanosensitive ion channel homolog isoform X3
Ca_01191	CaLG3	sugar porter (SP) family MFS transporter
Ca_01192	CaLG3	sugar porter (SP) family MFS transporter
Ca_01193	CaLG3	histidine phosphotransfer protein
Ca_01196	CaLG3	DHHC-type zinc finger protein
Ca_01202	CaLG3	cation/H+ exchanger 3
Ca_01225	CaLG3	IQ calmodulin-binding motif protein
Ca_01226	CaLG3	ribose-5-phosphate isomerase A
Ca_01238	CaLG3	E3 ubiquitin protein ligase DRIP2, putative
Ca_01249	CaLG3	F-box associated ubiquitination effector-like protein
Ca_11962	CaLG3	cation/H+ exchanger 3
Ca_11964	CaLG3	cation/H(+) antiporter 20-like
Ca_11965	CaLG3	cation H(+) antiporter 20-like protein
Ca_11967	CaLG3	transmembrane protein, putative
Ca_11968	CaLG3	ion channel regulatory protein UNC-93
Ca_11995	CaLG3	transmembrane protein, putative
Ca_12000	CaLG3	zinc finger BED domain-containing protein DAYSLEEPER-like
Ca_12005	CaLG3	WRKY transcription factor 44
Ca_12009	CaLG3	transmembrane protein, putative
Ca_12025	CaLG3	transmembrane protein, putative
Ca_12029	CaLG3	zinc finger, C3HC4 type (RING finger) protein
Ca_12031	CaLG3	NAC domain-containing protein 67-like
Ca_12037	CaLG3	probable E3 ubiquitin-protein ligase LOG2
Ca_12047	CaLG3	transmembrane protein, putative
Ca_12059	CaLG3	cellulose synthase-like protein A1
Ca_12258	CaLG3	histone-lysine N-methyltransferase SUVR2-like protein
Ca_12262	CaLG3	ras GTPase-activating binding-like protein
Ca_12269	CaLG3	leucine-rich repeat receptor-like protein kinase PXL2
Ca_20885	CaLG3	transmembrane protein, putative
Ca_20893	CaLG3	zinc finger protein
Ca_23662	CaLG3	PHD zinc finger protein
Ca_23664	CaLG3	PHD zinc finger protein
Ca_23672	CaLG3	zinc finger protein ZAT9-like
Ca_08548	CaLG6	S-adenosylmethionine-dependent methyltransferase, putative
Ca_08550	CaLG6	cation/H(+) antiporter 4-like
Ca_08551	CaLG6	histidine kinase-, DNA gyrase B
Ca_08554	CaLG6	ubiquitin-associated (UBA)/TS-N domain protein
Ca_08557	CaLG6	S-adenosyl-L-methionine-dependent methyltransferase superfamily protein
Ca_08564	CaLG6	transmembrane protein, putative
Ca_08573	CaLG6	glucan endo-1,3-beta-glucosidase 4
Ca_08579	CaLG6	calmodulin-binding family protein
Ca_13623	CaLG6	glucan endo-1,3-beta-glucosidase-like protein
Ca_13630	CaLG6	dehydration-responsive RD22-like protein
Ca_13640	CaLG6	phospholipase A-2-activating protein
Ca_13647	CaLG6	probable E3 ubiquitin-protein ligase ARI2 isoform X1
Ca_13647	CaLG6	probable E3 ubiquitin-protein ligase ARI2 isoform X1
Ca_13648	CaLG6	ternary complex factor MIP1 leucine-zipper protein
Ca_13668	CaLG6	transmembrane protein 45A
Ca_15364	CaLG6	BTB/POZ domain-containing protein At3g05675-like
Ca_15369	CaLG6	glycine-rich RNA-binding, abscisic acid-inducible protein-like
Ca_15376	CaLG6	AdoMet-dependent rRNA methyltransferase spb1
Ca_15382	CaLG6	glucose-1-phosphate adenylyltransferase large subunit 1-like
Ca_15394	CaLG6	transmembrane protein, putative
Ca_15401	CaLG6	transmembrane protein, putative
Ca_15403	CaLG6	plant calmodulin-binding-like protein
Ca_15409	CaLG6	nuclear polyadenylated RNA-binding protein 3-like
Ca_15422	CaLG6	transcription factor GAMYB-like
Ca_15423	CaLG6	GATA type zinc finger transcription factor family protein
