# Supplementary material for: Genetic Dissection and Identification of Candidate Genes for Salinity Tolerance Using Axiom®CicerSNP Array in Chickpea
Source: Int J Mol Sci. 2020 Jul 17;21(14):5058. doi: 10.3390/ijms21145058 (PMC7404205; doi:10.3390/ijms21145058)
Supplement: Supplementary file 1 [file ijms-21-05058-s001.zip › Supplementary Tables and Figures 17072020/Table S2.xlsx]

## Sheet: Sheet1
Table S2: List of genes present in identified QTL regions.
Gene_Id	Chromosome	Annotation
Ca_12419	CaLG2	WEB family protein At2g40480-like
Ca_12420	CaLG2	LOB domain-containing protein 15-like
Ca_12421	CaLG2	probable leucine-rich repeat receptor-like serine/threonine-protein kinase At3g14840
Ca_12422	CaLG2	peroxidase P7
Ca_12423	CaLG2	PREDICTED: uncharacterized protein LOC101514773
Ca_12424	CaLG2	PREDICTED: uncharacterized protein LOC101494235
Ca_12425	CaLG2	transcription factor bHLH93-like protein
Ca_12426	CaLG2	probable serine/threonine-protein kinase WNK6 isoform X5
Ca_12427	CaLG2	Nop53 (60S ribosomal biogenesis) protein
Ca_12428	CaLG2	probable sodium-coupled neutral amino acid transporter 6
Ca_12429	CaLG2	probable sodium-coupled neutral amino acid transporter 6
Ca_12430	CaLG2	putative sodium-coupled neutral amino acid transporter 10
Ca_12431	CaLG2	alpha-soluble NSF attachment protein 2-like
Ca_12432	CaLG2	PLAC8 family protein
Ca_12433	CaLG2	putative 38.1 kDa protein
Ca_12434	CaLG2	heavy-metal-associated domain protein
Ca_12435	CaLG2	early response-like dehydration-protein
Ca_12436	CaLG2	hypothetical protein MTR_4g075210
Ca_12437	CaLG2	cation/H(+) antiporter 15-like
Ca_12438	CaLG2	prephenate dehydrogenase
Ca_12439	CaLG2	biotin/lipoyl attachment domain protein
Ca_12440	CaLG2	PREDICTED: uncharacterized protein LOC101506372
Ca_12441	CaLG2	PREDICTED: uncharacterized protein LOC105852536, partial
Ca_12442	CaLG2	PRA1 family protein B3
Ca_12443	CaLG2	probably inactive leucine-rich repeat receptor-like protein kinase IMK2
Ca_12444	CaLG2	sorting nexin 2B
Ca_12445	CaLG2	laccase/diphenol oxidase family protein
Ca_12446	CaLG2	dehydration-responsive element-binding protein 2C
Ca_12447	CaLG2	chromatin remodeling complex subunit
Ca_12448	CaLG2	putative abscisic acid receptor PYL4-like protein
Ca_12449	CaLG2	protein trichome birefringence-like 33
Ca_12450	CaLG2	LOB domain-containing protein 12-like
Ca_12451	CaLG2	putative glutamine amidotransferase YLR126C
Ca_12452	CaLG2	putative glutamine amidotransferase YLR126C
Ca_12453	CaLG2	ferritin-4, chloroplastic
Ca_12454	CaLG2	40S ribosomal protein S4-1
Ca_12473	CaLG2	nucleotide-binding protein, putative
Ca_12474	CaLG2	zinc finger CCCH domain-containing protein 29
Ca_12475	CaLG2	hypothetical protein F511_40671
Ca_12476	CaLG2	serine/threonine-protein phosphatase 7 long form homolog
Ca_12477	CaLG2	serine/threonine-protein phosphatase 7 long form homolog
Ca_12478	CaLG2	Serine/Threonine kinase domain protein
Ca_12479	CaLG2	NLI interacting factor-like phosphatase
Ca_12480	CaLG2	tRNA threonylcarbamoyladenosine dehydratase 2-like
Ca_12481	CaLG2	RNA-binding protein 48-like
Ca_12482	CaLG2	zinc finger protein 830
Ca_12483	CaLG2	putative serine/threonine-protein kinase-like protein CCR3
Ca_12484	CaLG2	phosphatidylinositol-specific phospholipase C
Ca_12485	CaLG2	phosphoinositide-specific phospholipase C family protein
Ca_12486	CaLG2	phosphoinositide-specific phospholipase C family protein
Ca_12487	CaLG2	FACT complex subunit SSRP1
Ca_12488	CaLG2	5'-nucleotidase domain-containing protein 4-like
Ca_12489	CaLG2	cytochrome P450 90A1
Ca_12490	CaLG2	protein yippee-like
Ca_12491	CaLG2	ATP-binding protein, putative
Ca_12492	CaLG2	pleckstrin homology domain-containing protein
Ca_12493	CaLG2	probable zinc metalloprotease EGY2, chloroplastic isoform X1
Ca_12494	CaLG2	PREDICTED: uncharacterized protein LOC101498341 isoform X4
Ca_12495	CaLG2	auxin influx transporter
Ca_12496	CaLG2	---NA---
Ca_12497	CaLG2	60S acidic ribosomal protein P0
Ca_12498	CaLG2	60S acidic ribosomal protein P0
Ca_12499	CaLG2	nematode resistance HSPRO2-like protein
Ca_12500	CaLG2	PREDICTED: uncharacterized protein LOC101496492
Ca_12501	CaLG2	glycosyltransferase family protein
Ca_12502	CaLG2	major intrinsic protein (MIP) family transporter
Ca_12503	CaLG2	eukaryotic translation initiation factor 3 subunit F
Ca_12504	CaLG2	wuschel-related homeobox protein
Ca_12505	CaLG2	26S proteasome non-ATPase regulatory subunit 7 homolog A
Ca_12506	CaLG2	fasciclin domain protein
Ca_12507	CaLG2	---NA---
Ca_12508	CaLG2	HXXXD-type acyl-transferase family protein
Ca_17825	CaLG2	E3 ubiquitin-protein ligase BRE1-like protein
Ca_17826	CaLG2	E3 ubiquitin-protein ligase BRE1-like 2 isoform X1
Ca_00702	CaLG3	ABC transporter B family member 1
Ca_00703	CaLG3	myb transcription factor
Ca_00704	CaLG3	S-adenosylmethionine synthase 3
Ca_00705	CaLG3	thioredoxin-like 3-3
Ca_00706	CaLG3	FAD synthase
Ca_00707	CaLG3	probable xyloglucan endotransglucosylase/hydrolase protein 32
Ca_00708	CaLG3	zinc finger, C3HC4 type (RING finger) protein
Ca_00709	CaLG3	rhodanese/cell cycle control phosphatase superfamily protein
Ca_00710	CaLG3	ACT domain-containing protein ACR10-like
Ca_00711	CaLG3	heparan-alpha-glucosaminide N-acetyltransferase-like
Ca_00712	CaLG3	MFS transporter
Ca_00713	CaLG3	serine/threonine protein phosphatase 2A 57 kDa regulatory subunit B' beta isoform-like
Ca_00714	CaLG3	PREDICTED: uncharacterized protein LOC101506721
Ca_00715	CaLG3	endochitinase A-like
Ca_00716	CaLG3	IST1-like protein
Ca_00717	CaLG3	40S ribosomal protein S15-like
Ca_00718	CaLG3	40S ribosomal protein S15-like
Ca_00719	CaLG3	probable pectate lyase 12
Ca_00720	CaLG3	eukaryotic-type carbonic anhydrase
Ca_00721	CaLG3	tryptophan synthase alpha chain-like isoform X1
Ca_00722	CaLG3	triosephosphate isomerase, chloroplastic
Ca_00723	CaLG3	probable aquaporin TIP-type
Ca_00724	CaLG3	40S ribosomal protein S15-like
Ca_00725	CaLG3	transducin family protein/WD-40 repeat protein
Ca_00726	CaLG3	HEAT repeat 7A-like protein
Ca_00727	CaLG3	UDP-glycosyltransferase 73C2-like
Ca_00728	CaLG3	UDP-glucosyltransferase family protein
Ca_00729	CaLG3	MADS-box transcription factor family protein
Ca_00730	CaLG3	UDP-glucosyltransferase family protein
Ca_00731	CaLG3	probable pectinesterase 15
Ca_00732	CaLG3	PHD zinc finger protein
Ca_00733	CaLG3	leucoanthocyanidin dioxygenase-like protein
Ca_00734	CaLG3	cytosine/purine uracil thiamine allantoin permease
Ca_00735	CaLG3	PLATZ transcription factor family protein
Ca_00736	CaLG3	modifier of rudimentary (Mod(R)) protein
Ca_00737	CaLG3	pollen Ole e I family allergen
Ca_00738	CaLG3	eukaryotic release factor 1 (eRF1) family protein
Ca_00739	CaLG3	eukaryotic aspartyl protease family protein
Ca_00740	CaLG3	polyadenylate-binding protein
Ca_00741	CaLG3	cactus-binding carboxy-terminal, cactin protein
Ca_00742	CaLG3	wall-associated receptor kinase-like 20 isoform X1
Ca_00743	CaLG3	probable carboxylesterase 18
Ca_00744	CaLG3	ribosomal protein S6 family protein
Ca_00745	CaLG3	E3 ubiquitin-protein ligase UPL7
Ca_00746	CaLG3	probable glycosyltransferase At5g03795
Ca_00747	CaLG3	embryonic protein DC-8
Ca_00748	CaLG3	sulfite exporter TauE/SafE family protein
Ca_00749	CaLG3	60S ribosomal protein L24
Ca_00750	CaLG3	homeobox leucine zipper protein
Ca_00751	CaLG3	F-box protein PP2-A13
Ca_00752	CaLG3	ABC transporter F family member 4-like protein
Ca_00753	CaLG3	pyruvate kinase family protein
Ca_00754	CaLG3	putative LRR receptor-like protein kinase
Ca_00755	CaLG3	cytochrome P450 family protein
Ca_00756	CaLG3	plant/T32M21-140 protein
Ca_00757	CaLG3	PREDICTED: uncharacterized protein LOC101495759
Ca_00758	CaLG3	Glucomannan 4-beta-mannosyltransferase 9
Ca_00759	CaLG3	pentatricopeptide repeat-containing protein At5g12100, mitochondrial
Ca_00760	CaLG3	type II peroxiredoxin
Ca_00761	CaLG3	phosphopyruvate hydratase
Ca_00762	CaLG3	splicing factor U2af small subunit A-like protein
Ca_00763	CaLG3	histone deacetylase HDT1
Ca_00764	CaLG3	ENTH/VHS-like protein
Ca_00765	CaLG3	D-mannose-binding lectin protein, putative
Ca_00766	CaLG3	DUF868 family protein
Ca_00767	CaLG3	fructose-bisphosphate aldolase, cytoplasmic isozyme-like
Ca_00768	CaLG3	ethylene-responsive transcription factor ERF024-like
Ca_00769	CaLG3	PREDICTED: uncharacterized protein LOC101499859
Ca_00770	CaLG3	retrovirus-related Pol polyprotein from transposon TNT 1-94
Ca_00771	CaLG3	transcriptional activator
Ca_00772	CaLG3	growth-regulating factor 3
Ca_00773	CaLG3	starch branching enzyme I
Ca_00774	CaLG3	pentatricopeptide repeat-containing protein At2g44880-like
Ca_00775	CaLG3	pleiotropic drug resistance protein 2-like
Ca_00776	CaLG3	drug resistance transporter-like ABC domain protein
Ca_00777	CaLG3	ubiquitin-protein ligase
Ca_00778	CaLG3	drug resistance transporter-like ABC domain protein
Ca_00779	CaLG3	serine/threonine-protein kinase D6PKL1
Ca_00780	CaLG3	BZIP transcription factor
Ca_00781	CaLG3	subtilisin-like protease SBT4.14
Ca_00782	CaLG3	inosine-uridine preferring nucleoside hydrolase
Ca_00783	CaLG3	UAA transporter family protein
Ca_00784	CaLG3	zinc finger A20 and AN1 domain stress-associated protein
Ca_00785	CaLG3	purple acid phosphatase 22-like
Ca_00786	CaLG3	cyclin delta-3, putative
Ca_00787	CaLG3	purple acid phosphatase superfamily protein
Ca_00788	CaLG3	purple acid phosphatase superfamily protein
Ca_00789	CaLG3	protein YIPF5 homolog
Ca_00790	CaLG3	terminal flower 1
Ca_00791	CaLG3	protein ABSCISIC ACID-INSENSITIVE 5 isoform X2
Ca_00792	CaLG3	F-box/LRR-repeat protein At1g67190-like
Ca_00793	CaLG3	cell division FtsZ-like protein
Ca_00794	CaLG3	plant/F3C22-140 protein, putative
Ca_00795	CaLG3	cytosolic iron-sulfur protein assembly protein, putative
Ca_00796	CaLG3	cytochrome b-c1 complex subunit 9
Ca_00797	CaLG3	lysophospholipid acyltransferase LPEAT1-like isoform X1
Ca_00798	CaLG3	iron-sulfur cluster assembly protein IscA
Ca_00799	CaLG3	glucosamine 6-phosphate N-acetyltransferase
Ca_00800	CaLG3	pentatricopeptide repeat-containing protein At2g36240
Ca_00801	CaLG3	heme-binding-like protein At3g10130, chloroplastic
Ca_00802	CaLG3	PREDICTED: uncharacterized protein LOC101511310
Ca_00803	CaLG3	glutaredoxin (GRX) family protein
Ca_00804	CaLG3	PREDICTED: uncharacterized protein LOC101512495
Ca_00805	CaLG3	F-box/kelch-repeat protein At1g57790-like
Ca_00806	CaLG3	heterogeneous nuclear ribonucleoprotein Q
Ca_00807	CaLG3	nucleic acid-binding, OB-fold-like protein
Ca_00808	CaLG3	signal recognition particle 54 kDa protein, chloroplastic
Ca_00809	CaLG3	PAK-box/P21-Rho-binding domain Rho GTPase activating protein
Ca_00810	CaLG3	probable small nuclear ribonucleoprotein G
Ca_00811	CaLG3	PREDICTED: uncharacterized protein LOC101488848
Ca_00812	CaLG3	125 kDa kinesin-like protein
Ca_00813	CaLG3	beta-fructofuranosidase, insoluble isoenzyme 1-like
Ca_00814	CaLG3	desacetoxyvindoline 4-hydroxylase, putative
Ca_00815	CaLG3	ubiquitin-60S ribosomal protein L40
Ca_00816	CaLG3	alpha/beta fold hydrolase
Ca_00817	CaLG3	senescence regulator
Ca_00818	CaLG3	NAC domain-containing protein 90-like
Ca_00819	CaLG3	peptidyl-prolyl cis-trans isomerase CYP18-2
Ca_00820	CaLG3	fission ELM1 protein
Ca_00821	CaLG3	mRNA-decapping enzyme-like protein
Ca_00822	CaLG3	glycine-rich RNA-binding protein 4, mitochondrial
Ca_00823	CaLG3	probable F-box protein At1g60180
Ca_00824	CaLG3	LETM1-like protein
Ca_00825	CaLG3	embryo defective 2735 protein
Ca_00826	CaLG3	B3 domain-containing protein At2g36080-like isoform X2
Ca_00827	CaLG3	lysosomal Pro-X carboxypeptidase-like
Ca_00828	CaLG3	plant/F24K9-26 protein
Ca_00829	CaLG3	PPR containing plant-like protein
Ca_00830	CaLG3	secoisolariciresinol dehydrogenase-like
Ca_00831	CaLG3	programmed cell death protein 2
Ca_00832	CaLG3	TLD-domain nucleolar protein
Ca_00833	CaLG3	PREDICTED: uncharacterized protein LOC101497048
Ca_00834	CaLG3	probable CCR4-associated factor 1 homolog 11 isoform X1
Ca_00835	CaLG3	ovate transcriptional repressor
Ca_00836	CaLG3	ovate transcriptional repressor
Ca_00837	CaLG3	UPF0554 protein
Ca_00838	CaLG3	TB2/DP1, HVA22 family protein
Ca_00839	CaLG3	PREDICTED: uncharacterized protein LOC101498714
Ca_00840	CaLG3	2-Cys peroxiredoxin BAS1, chloroplastic-like
Ca_00841	CaLG3	PREDICTED: uncharacterized protein LOC101500088
Ca_00842	CaLG3	hypothetical protein VIGAN_06130700
Ca_00843	CaLG3	protein YLS9
Ca_00844	CaLG3	harpin-induced-like protein
Ca_00845	CaLG3	protein YLS9-like
Ca_00846	CaLG3	late embryogenesis abundant hydroxyproline-rich glycoprotein
Ca_00847	CaLG3	late embryogenesis abundant protein
Ca_00848	CaLG3	transmembrane protein, putative
Ca_00849	CaLG3	hypothetical protein TSUD_340420
Ca_00850	CaLG3	hypothetical protein TSUD_340430
Ca_00851	CaLG3	hypothetical protein MTR_7g106160
Ca_00852	CaLG3	testis-expressed sequence 10 protein
Ca_00853	CaLG3	mediator of RNA polymerase II transcription subunit 27
Ca_00854	CaLG3	receptor-kinase-like protein
Ca_00855	CaLG3	digalactosyldiacylglycerol synthase 1
Ca_00856	CaLG3	aluminum-activated malate transporter 8
Ca_00857	CaLG3	40S ribosomal protein S27-2
Ca_00858	CaLG3	pentatricopeptide repeat-containing protein At2g44880-like
Ca_00859	CaLG3	BEL1-like homeodomain protein 1
Ca_00860	CaLG3	BTB/POZ domain-containing protein At3g05675
Ca_00861	CaLG3	E3 ubiquitin-protein ligase PUB23-like protein
Ca_00862	CaLG3	trafficking protein particle complex protein
Ca_00863	CaLG3	syntaxin of plants 122 protein
Ca_00864	CaLG3	putative deoxyribonuclease TATDN1
Ca_00865	CaLG3	33 kDa ribonucleoprotein, chloroplastic
Ca_00866	CaLG3	nuclear transcription factor Y subunit A-10-like
Ca_00867	CaLG3	glutaredoxin (GRX) family protein
Ca_00868	CaLG3	EEIG1/EHBP1 protein amino-terminal domain protein
Ca_00869	CaLG3	ubiquitin carboxyl-terminal hydrolase
Ca_00870	CaLG3	dihydroneopterin aldolase 2-like isoform X2
Ca_00871	CaLG3	dihydroneopterin aldolase 2-like isoform X4
Ca_00872	CaLG3	START-2 domain protein
Ca_00881	CaLG3	transducin family protein/WD-40 repeat protein
Ca_00882	CaLG3	ABC transporter G family member 22-like isoform X1
Ca_00883	CaLG3	pentatricopeptide repeat-containing protein At2g44880-like
Ca_00884	CaLG3	downstream neighbor of Son-like protein, putative
Ca_00885	CaLG3	downstream neighbor of Son-like protein, putative
Ca_00886	CaLG3	pentatricopeptide repeat-containing protein At5g06540
Ca_00887	CaLG3	F-box protein At5g06550
Ca_00888	CaLG3	zein-binding protein
Ca_00889	CaLG3	60S ribosomal protein L35a-1
Ca_00890	CaLG3	probable carboxylesterase 15
Ca_00891	CaLG3	probable carboxylesterase 15
Ca_00892	CaLG3	D-lactate dehydrogenase [cytochrome], mitochondrial
Ca_00893	CaLG3	E3 ubiquitin-protein ligase BAH1-like protein, putative
Ca_00894	CaLG3	sterile alpha motif domain-containing protein
Ca_00895	CaLG3	transmembrane amino acid transporter family protein
Ca_00896	CaLG3	glutamate carboxypeptidase, putative
Ca_00897	CaLG3	PREDICTED: uncharacterized protein LOC101489606, partial
Ca_00898	CaLG3	MATH domain and coiled-coil domain-containing protein At3g58270-like isoform X2
Ca_00899	CaLG3	MATH domain protein
Ca_00900	CaLG3	MATH domain protein
Ca_00901	CaLG3	MATH (meprin and TRAF-C-like) domain protein
Ca_00902	CaLG3	rhomboid-like protein 15
Ca_00903	CaLG3	calcium homeostasis endoplasmic reticulum protein
Ca_00904	CaLG3	pre-mRNA-splicing factor prp12
Ca_00905	CaLG3	release factor glutamine methyltransferase
Ca_00906	CaLG3	serine/threonine-protein phosphatase PP2A catalytic subunit
Ca_00907	CaLG3	phosphatidic acid phosphatase (PAP2) family protein
Ca_00908	CaLG3	carbon catabolite repressor-like protein
Ca_00909	CaLG3	60S ribosomal protein L21-1-like
Ca_00910	CaLG3	hypothetical protein GLYMA_03G207400
Ca_00911	CaLG3	sister-chromatide cohesion protein
Ca_00912	CaLG3	NPL4-like protein 1
Ca_00913	CaLG3	peroxidase 3-like
Ca_00914	CaLG3	Rac GTPase activating protein
Ca_00915	CaLG3	PREDICTED: uncharacterized protein LOC101494570
Ca_00916	CaLG3	RNA-binding (RRM/RBD/RNP motif) family protein
Ca_00917	CaLG3	U1 small nuclear ribonucleoprotein C
Ca_00918	CaLG3	PREDICTED: uncharacterized protein LOC101495959 isoform X2
Ca_00919	CaLG3	zerumbone synthase
Ca_00920	CaLG3	PREDICTED: uncharacterized protein LOC101496624
Ca_00921	CaLG3	probable indole-3-pyruvate monooxygenase YUCCA10
Ca_00922	CaLG3	flavin-binding monooxygenase-like protein
Ca_00923	CaLG3	protein NETWORKED 3A-like
Ca_00924	CaLG3	---NA---
Ca_00925	CaLG3	rRNA processing protein
Ca_00926	CaLG3	plant integral membrane protein
Ca_00927	CaLG3	zinc finger protein CONSTANS-LIKE 13
Ca_00928	CaLG3	Membrane-anchored ubiquitin-fold protein 3
Ca_00929	CaLG3	40S ribosomal protein S15-4
Ca_00930	CaLG3	monothiol glutaredoxin-S11
Ca_00931	CaLG3	PREDICTED: glutaredoxin-C11
Ca_00932	CaLG3	OTU domain-containing protein 6B
Ca_00933	CaLG3	monothiol glutaredoxin-S6
Ca_00934	CaLG3	monothiol glutaredoxin-S6-like
Ca_00935	CaLG3	PREDICTED: uncharacterized protein LOC101502110
Ca_00936	CaLG3	phototropic-responsive NPH3 family protein
Ca_00937	CaLG3	peptide chain release factor APG3, chloroplastic
Ca_00938	CaLG3	spermatogenesis-associated protein 20
Ca_00939	CaLG3	CW-type zinc-finger protein
Ca_00940	CaLG3	40S ribosomal protein S26-1-like
Ca_00941	CaLG3	cullin 3B
Ca_00942	CaLG3	homeobox protein LUMINIDEPENDENS
Ca_00943	CaLG3	protein indeterminate-domain 2-like
Ca_00944	CaLG3	PREDICTED: uncharacterized protein LOC101506286
Ca_00945	CaLG3	potassium transporter 5 isoform X2
Ca_00946	CaLG3	wee1-like protein kinase
Ca_00947	CaLG3	autophagy-related protein 18a-like
Ca_00948	CaLG3	PPR containing plant-like protein
Ca_00949	CaLG3	dephospho-CoA kinase
Ca_00950	CaLG3	heavy-metal-associated domain protein
Ca_00951	CaLG3	bifunctional protein FolD 2
Ca_00952	CaLG3	protein LOW PSII ACCUMULATION 1, chloroplastic
Ca_00953	CaLG3	RALF protein
Ca_00954	CaLG3	dol-P-Man:Man(5)GlcNAc(2)-PP-Dol alpha-1,3-mannosyltransferase
Ca_00955	CaLG3	translocator protein homolog
Ca_00956	CaLG3	xyloglucan xylosyltransferase
Ca_00957	CaLG3	thiamine pyrophosphokinase 1
Ca_00958	CaLG3	sm-like protein LSM4
Ca_00959	CaLG3	transducin/WD40 repeat protein
Ca_00960	CaLG3	PREDICTED: uncharacterized protein OsI_027940-like
Ca_00961	CaLG3	E3 ubiquitin-protein ligase BAH1-like protein
Ca_00962	CaLG3	universal stress protein PHOS32 isoform X2
Ca_00963	CaLG3	phytochrome A-associated F-box protein, putative
Ca_00964	CaLG3	Pre-mRNA-splicing factor SF2
Ca_00965	CaLG3	21 kDa protein-like
Ca_00966	CaLG3	caffeoylshikimate esterase-like isoform X1
Ca_00967	CaLG3	U3 small nucleolar RNA-associated-like protein
Ca_00968	CaLG3	U1 small nuclear ribonucleoprotein A
Ca_00969	CaLG3	indole-3-acetic acid-induced protein ARG2-like
Ca_00970	CaLG3	DUF538 family protein
Ca_00971	CaLG3	exocyst complex component SEC15B
Ca_00972	CaLG3	60S ribosomal protein L18
Ca_00973	CaLG3	bifunctional epoxide hydrolase 2-like protein
Ca_00974	CaLG3	RING-H2 finger protein ATL5-like
Ca_00975	CaLG3	plant invertase/pectin methylesterase inhibitor protein
Ca_00976	CaLG3	pectinesterase/pectinesterase inhibitor, putative
Ca_00977	CaLG3	pectinesterase/pectinesterase inhibitor
Ca_00978	CaLG3	pectinesterase/pectinesterase inhibitor
Ca_00979	CaLG3	sucrose synthase 2
Ca_00980	CaLG3	putative GTP diphosphokinase RSH1, chloroplastic isoform X1
Ca_00981	CaLG3	transmembrane protein, putative
Ca_00982	CaLG3	60S ribosomal protein L19
Ca_00983	CaLG3	ethylene receptor
Ca_00984	CaLG3	substrate carrier family protein
Ca_00985	CaLG3	syntaxin-43 isoform X1
Ca_00986	CaLG3	cellulose synthase-like protein D5
Ca_00987	CaLG3	probable galacturonosyltransferase-like 7
Ca_00988	CaLG3	plasma membrane H+-ATPase
Ca_00989	CaLG3	nucleolar protein, putative
Ca_00990	CaLG3	zinc finger CCCH domain-containing protein 1
Ca_00991	CaLG3	protein NDR1-like
Ca_00992	CaLG3	PREDICTED: uncharacterized protein LOC101496184
Ca_00993	CaLG3	DUF3511 domain protein
Ca_00994	CaLG3	DUF761 domain protein
Ca_00995	CaLG3	dnaJ protein ERDJ3B
Ca_00996	CaLG3	triacylglycerol lipase
Ca_00997	CaLG3	DnaJ heat shock amino-terminal domain protein
Ca_00998	CaLG3	probable beta-D-xylosidase 2
Ca_00999	CaLG3	DUF4228 domain protein
Ca_01000	CaLG3	RING/FYVE/PHD zinc finger protein
Ca_01001	CaLG3	DNA mismatch repair protein MSH6
Ca_01002	CaLG3	DNA replication licensing factor MCM7
Ca_01003	CaLG3	vacuolar protein sorting-associated protein 51 homolog
Ca_01004	CaLG3	ocs element-binding factor 1
Ca_01005	CaLG3	calvin cycle protein CP12-1
Ca_01006	CaLG3	glutamyl endopeptidase, putative
Ca_01007	CaLG3	protein trichome birefringence-like 6
Ca_01008	CaLG3	histone-lysine N-methyltransferase EZA1-like protein
Ca_01009	CaLG3	GRAS family transcription factor
Ca_01010	CaLG3	WRKY family transcription factor
Ca_01011	CaLG3	ATP-dependent Clp protease proteolytic subunit 5, chloroplastic-like
Ca_01012	CaLG3	calponin homology domain-containing protein DDB_G0272472
Ca_01013	CaLG3	receptor-like Serine/Threonine-kinase ALE2-like protein
Ca_01014	CaLG3	DEAD-box ATP-dependent RNA helicase-like protein
Ca_01015	CaLG3	nodal modulator 1
Ca_01016	CaLG3	glycine-rich cell wall structural protein-like isoform X3
Ca_01017	CaLG3	galactinol-raffinose galactosyltransferase
Ca_01018	CaLG3	WRKY family transcription factor
Ca_01019	CaLG3	flowering time control FCA-like protein
Ca_01020	CaLG3	flowering time control FCA-like protein
Ca_01021	CaLG3	PREDICTED: uncharacterized protein LOC101505198 isoform X1
Ca_01022	CaLG3	long chain acyl-CoA synthetase 1-like
Ca_01023	CaLG3	nifU-like protein 1, chloroplastic
Ca_01024	CaLG3	pentatricopeptide repeat-containing protein At4g02750-like
Ca_01025	CaLG3	DNA methyltransferase 1-associated protein
Ca_01026	CaLG3	galactinol synthase 1
Ca_01027	CaLG3	ADP-ribosylation factor 2
Ca_01028	CaLG3	nitrogen regulatory protein P-II homolog
Ca_01029	CaLG3	dihydroorotate dehydrogenase, putative
Ca_01030	CaLG3	boron transporter-like protein
Ca_01031	CaLG3	glycogen synthase kinase
Ca_01032	CaLG3	short-chain dehydrogenase/reductase
Ca_01033	CaLG3	RING Zn-finger protein
Ca_01034	CaLG3	transducin/WD-like repeat-protein
Ca_01035	CaLG3	S-adenosylmethionine synthase 1
Ca_01036	CaLG3	squamosa promoter-binding-like protein 1
Ca_01037	CaLG3	pto-interacting protein 1
Ca_01038	CaLG3	triose-phosphate transporter family protein
Ca_01039	CaLG3	endonuclease or glycosyl hydrolase, putative
Ca_01040	CaLG3	chaperone DnaJ domain protein
Ca_01041	CaLG3	pectinesterase inhibitor domain protein
Ca_01042	CaLG3	PREDICTED: pectinesterase-like
Ca_01043	CaLG3	peptide chain release factor 1
Ca_01044	CaLG3	outward rectifying potassium channel protein
Ca_01045	CaLG3	3'-N-debenzoyl-2'-deoxytaxol N-benzoyltransferase isoform X2
Ca_01046	CaLG3	NEFA-interacting nuclear protein NIP30, putative
Ca_01047	CaLG3	protein transport protein Sec23A
Ca_01048	CaLG3	proline--tRNA ligase, cytoplasmic
Ca_01049	CaLG3	polygalacturonase/glycoside hydrolase family protein
Ca_01050	CaLG3	WRKY1b transcription factor
Ca_01051	CaLG3	chitinase 10
Ca_01052	CaLG3	auxin-responsive AUX/IAA family protein
Ca_01053	CaLG3	helix loop helix DNA-binding domain protein
Ca_01054	CaLG3	charged multivesicular body protein
Ca_01055	CaLG3	myb transcription factor MYB64
Ca_01056	CaLG3	PREDICTED: uncharacterized protein LOC101492848
Ca_01057	CaLG3	pectinacetylesterase family protein
Ca_01058	CaLG3	peptidyl-prolyl cis-trans isomerase
Ca_01059	CaLG3	putative expansin-A17
Ca_01060	CaLG3	glucose-1-phosphate adenylyltransferase large subunit 1-like isoform X2
Ca_01061	CaLG3	metal ion-binding protein
Ca_01062	CaLG3	cathepsin B-like cysteine protease
Ca_01063	CaLG3	cathepsin B-like
Ca_01064	CaLG3	transducin/WD40 repeat protein
Ca_01065	CaLG3	anaphase-promoting complex subunit 13
Ca_01066	CaLG3	DEAD-box ATP-dependent RNA helicase 3, chloroplastic-like
Ca_01067	CaLG3	transmembrane protein 184A-like
Ca_01068	CaLG3	---NA---
Ca_01069	CaLG3	phytochrome A-like isoform X1
Ca_01070	CaLG3	rhicadhesin receptor-like
Ca_01071	CaLG3	pectin acetylesterase 12-like
Ca_01072	CaLG3	myb transcription factor
Ca_01073	CaLG3	low temperature and salt responsive family protein
Ca_01074	CaLG3	hydrophobic protein LTI6B-like
Ca_01075	CaLG3	G patch domain-containing protein 8
Ca_01076	CaLG3	fungal proteinase A, aspartic proteinase superfamily protein
Ca_01077	CaLG3	PREDICTED: uncharacterized protein LOC101504167
Ca_01078	CaLG3	probable L-cysteine desulfhydrase, chloroplastic
Ca_01079	CaLG3	pectinesterase/pectinesterase inhibitor
Ca_01080	CaLG3	endonuclease or glycosyl hydrolase, putative
Ca_01081	CaLG3	carbohydrate-binding X8 domain protein
Ca_01082	CaLG3	Serine/Threonine-kinase haspin
Ca_01083	CaLG3	probable receptor-like protein kinase At5g18500
Ca_01084	CaLG3	protein transport protein Sec24-like At3g07100
Ca_01085	CaLG3	serine/threonine-protein phosphatase 7 long form homolog
Ca_01086	CaLG3	mannan endo-1,4-beta-mannosidase
Ca_01087	CaLG3	50S ribosomal protein L21, related protein
Ca_01088	CaLG3	glucose-6-phosphate 1-dehydrogenase 4, chloroplastic
Ca_01089	CaLG3	GDSL esterase/lipase At1g09390
Ca_01090	CaLG3	nodulin MtN21/EamA-like transporter family protein
Ca_01091	CaLG3	galactinol synthase
Ca_01092	CaLG3	stem-loop-binding protein of 41 kDa protein B
Ca_01093	CaLG3	clathrin adaptor complexes medium subunit family protein
Ca_01094	CaLG3	photosystem II reaction center PsbP family protein
Ca_01095	CaLG3	alkaline/neutral invertase
Ca_01096	CaLG3	plant/F25P12-18 protein
Ca_01097	CaLG3	importin subunit alpha-4
Ca_01098	CaLG3	importin subunit alpha-4-like isoform X1
Ca_01099	CaLG3	calmodulin-binding protein
Ca_01100	CaLG3	DUF4378 domain protein
Ca_01101	CaLG3	probable protein disulfide-isomerase A6
Ca_01102	CaLG3	zinc finger matrin-type protein 2
Ca_01103	CaLG3	GTP-binding protein SAR1A
Ca_01104	CaLG3	peptide chain release factor PrfB2, chloroplastic
Ca_01105	CaLG3	PREDICTED: uncharacterized protein LOC101510029
Ca_01106	CaLG3	nicotianamine synthase-like protein
Ca_01107	CaLG3	haloacid dehalogenase-like hydrolase family protein
Ca_01108	CaLG3	pentatricopeptide repeat-containing protein At3g04130, mitochondrial isoform X1
Ca_01109	CaLG3	Heparan-alpha-glucosaminide N-acetyltransferase
Ca_01110	CaLG3	haloacid dehalogenase-like hydrolase family protein
Ca_01111	CaLG3	ethylene-responsive transcription factor erf118-like protein
Ca_01112	CaLG3	import component Toc86/159, G and M domain protein
Ca_01113	CaLG3	dnaJ homolog subfamily B member 6
Ca_01114	CaLG3	importin subunit alpha-2-like
Ca_01115	CaLG3	GATA type zinc finger transcription factor family protein
Ca_01116	CaLG3	exonuclease DPD1, chloroplastic/mitochondrial
Ca_01117	CaLG3	protein DEHYDRATION-INDUCED 19 homolog 3-like
Ca_01118	CaLG3	poxvirus Ag35 surface protein
Ca_01119	CaLG3	P-loop nucleoside triphosphate hydrolase superfamily protein
Ca_01120	CaLG3	probable protein phosphatase 2C 5
Ca_01121	CaLG3	importin subunit alpha-4-like
Ca_01122	CaLG3	wall-associated receptor kinase-like 20
Ca_01123	CaLG3	importin subunit alpha-4-like
Ca_01124	CaLG3	importin subunit alpha-4-like isoform X1
Ca_01125	CaLG3	topless-related protein 3-like
Ca_01126	CaLG3	protein phosphatase 2C family protein
Ca_01127	CaLG3	F-box protein VBF-like
Ca_01128	CaLG3	F-box/LRR protein
Ca_01129	CaLG3	putative pectinesterase/pectinesterase inhibitor 22
Ca_01130	CaLG3	putative pectinesterase/pectinesterase inhibitor 28
Ca_01131	CaLG3	epoxide hydrolase
Ca_01132	CaLG3	epoxide hydrolase
Ca_01133	CaLG3	pleiotropic drug resistance protein 1 isoform X2
Ca_01134	CaLG3	epoxide hydrolase
Ca_01135	CaLG3	ATP-dependent 6-phosphofructokinase 6-like
Ca_01136	CaLG3	ATP-dependent 6-phosphofructokinase 3 isoform X2
Ca_01137	CaLG3	bifunctional epoxide hydrolase 2-like
Ca_01138	CaLG3	60S ribosomal protein L18
Ca_01139	CaLG3	serine/threonine-protein phosphatase PP1
Ca_01140	CaLG3	dormancy/auxin associated protein
Ca_01141	CaLG3	60S ribosomal protein L22-2
Ca_01142	CaLG3	DNA-binding protein, putative
Ca_01143	CaLG3	heparan-alpha-glucosaminide N-acetyltransferase
Ca_01144	CaLG3	transmembrane protein, putative
Ca_01145	CaLG3	inositol monophosphatase
Ca_01146	CaLG3	F-actin-capping protein subunit alpha
Ca_01147	CaLG3	phospholipid/glycerol acyltransferase family protein
Ca_01148	CaLG3	PREDICTED: uncharacterized protein LOC101497501
Ca_01149	CaLG3	ATP-dependent Clp protease proteolytic subunit-related protein 3, chloroplastic
Ca_01150	CaLG3	protein RALF-like 33
Ca_01151	CaLG3	cell cycle checkpoint control protein RAD9A
Ca_01152	CaLG3	copper chaperone (CCH)-related protein-like protein
Ca_01153	CaLG3	respiratory burst oxidase homolog protein B-like
Ca_01154	CaLG3	trypsin-like serine protease
Ca_01155	CaLG3	tudor/PWWP/MBT superfamily protein
Ca_01156	CaLG3	acyl-CoA-binding domain-containing protein 4 isoform X1
Ca_01157	CaLG3	PREDICTED: uncharacterized protein LOC101501579
Ca_01158	CaLG3	sucrose nonfermenting-like protein
Ca_01159	CaLG3	zinc finger (Ran-binding) family protein
Ca_01160	CaLG3	DNA polymerase zeta catalytic subunit
Ca_01161	CaLG3	probable linoleate 9S-lipoxygenase 5
Ca_01162	CaLG3	protein AUXIN RESPONSE 4
Ca_01163	CaLG3	probable Xaa-Pro aminopeptidase P
Ca_01164	CaLG3	mitogen-activated protein kinase kinase kinase NPK1
Ca_01165	CaLG3	cyclin family protein, putative
Ca_01166	CaLG3	kinesin motor domain protein
Ca_01167	CaLG3	chaperone protein DnaJ
Ca_01168	CaLG3	PPR containing plant-like protein
Ca_01169	CaLG3	endo-beta-mannosidase-like mannosylglycoprotein
Ca_01170	CaLG3	plant glycogenin-like starch initiation protein
Ca_01171	CaLG3	protein YIPF1 homolog
Ca_01172	CaLG3	glycoprotein membrane precursor GPI-anchored protein
Ca_01173	CaLG3	NAD(P)-binding rossmann-fold protein
Ca_01174	CaLG3	mevalonate kinase
Ca_01175	CaLG3	nuclear transcription factor Y subunit C-9
Ca_01176	CaLG3	cation calcium exchanger
Ca_01177	CaLG3	signal peptidase complex subunit 3B
Ca_01178	CaLG3	basic 7s globulin
Ca_01179	CaLG3	heavy metal-associated isoprenylated plant protein 34-like
Ca_01180	CaLG3	E3 ubiquitin-protein ligase ATL6-like
Ca_01181	CaLG3	transcription factor
Ca_01182	CaLG3	protein-lysine N-methyltransferase EEF2KMT
Ca_01183	CaLG3	GDSL esterase/lipase At1g54790-like isoform X3
Ca_01184	CaLG3	AF075700_1homoglutathione synthetase GSHS2
Ca_01185	CaLG3	homoglutathione synthetase
Ca_01186	CaLG3	transmembrane protein, putative
Ca_01187	CaLG3	phosphoglycerate/bisphosphoglycerate mutase family protein
Ca_01188	CaLG3	piezo-type mechanosensitive ion channel homolog isoform X3
Ca_01189	CaLG3	piezo-type mechanosensitive ion channel homolog isoform X3
Ca_01190	CaLG3	DUF3049 family protein
Ca_01191	CaLG3	sugar porter (SP) family MFS transporter
Ca_01192	CaLG3	sugar porter (SP) family MFS transporter
Ca_01193	CaLG3	histidine phosphotransfer protein
Ca_01194	CaLG3	histone H2AX
Ca_01195	CaLG3	stress regulated protein
Ca_01196	CaLG3	DHHC-type zinc finger protein
Ca_01197	CaLG3	calcium-dependent phospholipid-binding copine family protein
Ca_01198	CaLG3	DnaJ heat shock amino-terminal domain protein
Ca_01199	CaLG3	trafficking protein particle complex subunit 6B
Ca_01200	CaLG3	ripening-regulated protein
Ca_01201	CaLG3	superoxide dismutase [Cu-Zn]
Ca_01202	CaLG3	cation/H+ exchanger 3
Ca_01203	CaLG3	protein HASTY 1
Ca_01204	CaLG3	probable serine/threonine-protein kinase At1g54610
Ca_01205	CaLG3	double-stranded RNA-binding protein 2-like
Ca_01206	CaLG3	putative xyloglucan endotransglucosylase/hydrolase protein 1
Ca_01207	CaLG3	acyltransferase-like protein At1g54570, chloroplastic
Ca_01208	CaLG3	transducin/WD40 repeat protein
Ca_01209	CaLG3	PREDICTED: uncharacterized protein LOC101492178
Ca_01210	CaLG3	acetyltransferase (GNAT) domain protein
Ca_01211	CaLG3	galactose oxidase
Ca_01212	CaLG3	benzyl alcohol O-benzoyltransferase
Ca_01213	CaLG3	proteasome subunit beta type-4-like
Ca_01214	CaLG3	5'-3' exoribonuclease
Ca_01215	CaLG3	rubredoxin-like protein
Ca_01216	CaLG3	dual specificity protein kinase splB-like
Ca_01217	CaLG3	40S ribosomal protein S24-1-like
Ca_01218	CaLG3	PREDICTED: uncharacterized protein LOC101495636
Ca_01219	CaLG3	WNK kinase
Ca_01220	CaLG3	DNA-damage-repair/toleration protein drt100-like protein
Ca_01221	CaLG3	plant/T24G3-80 protein
Ca_01222	CaLG3	ER membrane protein complex subunit 2
Ca_01223	CaLG3	multisubstrate pseudouridine synthase 7
Ca_01224	CaLG3	trihelix transcription factor GTL2-like
Ca_01225	CaLG3	IQ calmodulin-binding motif protein
Ca_01226	CaLG3	ribose-5-phosphate isomerase A
Ca_01227	CaLG3	peptide-N(4)-(N-acetyl-beta-glucosaminyl)asparagine amidase
Ca_01228	CaLG3	protein ECERIFERUM 1-like
Ca_01229	CaLG3	auxin-induced protein pcnt115
Ca_01230	CaLG3	aldo/keto reductase family oxidoreductase
Ca_01231	CaLG3	ammonium transporter 1 protein
Ca_01232	CaLG3	calcium-binding EF hand protein, putative
Ca_01233	CaLG3	GDP-mannose 3,5-epimerase 2
Ca_01234	CaLG3	light-inducible protein CPRF2
Ca_01235	CaLG3	twin arginine translocase
Ca_01236	CaLG3	mediator of RNA polymerase II transcription subunit 14 isoform X1
Ca_01237	CaLG3	Chitinase / Hevein / PR-4 / Wheatwin2
Ca_01238	CaLG3	E3 ubiquitin protein ligase DRIP2, putative
Ca_01239	CaLG3	tRNA(His) guanylyltransferase 1
Ca_01240	CaLG3	ankyrin repeat protein
Ca_01241	CaLG3	DUF1685 family protein
Ca_01242	CaLG3	malectin/receptor-like kinase family protein
Ca_01243	CaLG3	FAD/NAD(P)-binding oxidoreductase family protein
Ca_01244	CaLG3	protein WVD2-like 1 isoform X1
Ca_01245	CaLG3	poly(rC)-binding-like protein
Ca_01246	CaLG3	myosin-binding protein 1-like
Ca_01247	CaLG3	GRF1-interacting factor 1-like isoform X3
Ca_01248	CaLG3	DIL domain myosin family protein
Ca_01249	CaLG3	F-box associated ubiquitination effector-like protein
Ca_01250	CaLG3	salt-inducible protein, putative
Ca_01251	CaLG3	PREDICTED: uncharacterized protein LOC101509169
Ca_01252	CaLG3	inositol phosphorylceramide glucuronosyltransferase 1-like
Ca_01253	CaLG3	protein ENL-like
Ca_01254	CaLG3	calcium-dependent lipid-binding (CaLB domain) family protein
Ca_01255	CaLG3	peroxygenase 2-like
Ca_01256	CaLG3	protein PHR1-LIKE 1-like
Ca_01257	CaLG3	GTP-binding elongation factor Tu family protein
Ca_01258	CaLG3	cell division cycle 5-like protein
Ca_01259	CaLG3	PREDICTED: uncharacterized protein LOC101512291
Ca_01260	CaLG3	coatomer protein
Ca_01261	CaLG3	ankyrin repeat 13B-like protein
Ca_01262	CaLG3	PREDICTED: uncharacterized protein LOC101514117
Ca_01263	CaLG3	heat shock protein-binding protein
Ca_01264	CaLG3	probable low-specificity L-threonine aldolase 1
Ca_01265	CaLG3	exportin-4 protein, putative
Ca_01266	CaLG3	pentatricopeptide repeat-containing protein At3g04760, chloroplastic
Ca_01267	CaLG3	L-type lectin-domain containing receptor kinase IX.1-like protein
Ca_01268	CaLG3	probable serine/threonine protein phosphatase 2A regulatory subunit B''delta
Ca_01269	CaLG3	peptidyl-prolyl cis-trans isomerase CYP19-3
Ca_01270	CaLG3	AT-hook motif nuclear-localized protein 20-like
Ca_01271	CaLG3	AT hook motif DNA-binding family protein
Ca_01272	CaLG3	C-Myc-binding protein homolog
Ca_01273	CaLG3	carboxyl-terminal peptidase
Ca_01274	CaLG3	translational activator GCN1
Ca_01275	CaLG3	GDSL esterase/lipase LTL1
Ca_01276	CaLG3	GDSL-like lipase/acylhydrolase
Ca_01277	CaLG3	protein PIR
Ca_01278	CaLG3	U-box domain-containing protein 9-like
Ca_11957	CaLG3	glycine-rich cell wall structural protein
Ca_11958	CaLG3	heat shock cognate 70 kDa protein 2-like
Ca_11959	CaLG3	heat shock cognate 70 kDa protein 2-like
Ca_11960	CaLG3	fusaric acid resistance family protein
Ca_11961	CaLG3	fusaric acid resistance family protein
Ca_11962	CaLG3	cation/H+ exchanger 3
Ca_11963	CaLG3	hypothetical protein TSUD_292590
Ca_11964	CaLG3	cation/H(+) antiporter 20-like
Ca_11965	CaLG3	cation H(+) antiporter 20-like protein
Ca_11966	CaLG3	ADP-ribosylation factor GTPase-activating protein AGD7-like
Ca_11967	CaLG3	transmembrane protein, putative
Ca_11968	CaLG3	ion channel regulatory protein UNC-93
Ca_11969	CaLG3	eukaryotic translation initiation factor 3 subunit A
Ca_11970	CaLG3	glycine-rich RNA-binding protein 6, mitochondrial-like
Ca_11971	CaLG3	eukaryotic translation initiation factor 3 subunit A
Ca_11972	CaLG3	eukaryotic translation initiation factor 3a
Ca_11973	CaLG3	elongation factor 1-delta 2-like
Ca_11974	CaLG3	PREDICTED: uncharacterized protein LOC101498824 isoform X1
Ca_11975	CaLG3	histone H2B
Ca_11976	CaLG3	probable histone H2B.3
Ca_11977	CaLG3	PREDICTED: uncharacterized protein LOC101499143
Ca_11978	CaLG3	ras-related protein RABE1a-like
Ca_11979	CaLG3	nodulin MtN21/EamA-like transporter family protein
Ca_11980	CaLG3	type I inositol-1,4,5-trisphosphate 5-phosphatase
Ca_11981	CaLG3	pentatricopeptide repeat-containing protein At2g44880-like
Ca_11982	CaLG3	diaminopimelate epimerase, chloroplastic-like
Ca_11983	CaLG3	TPR superfamily protein
Ca_11984	CaLG3	copper chaperone
Ca_11985	CaLG3	ankyrin repeat plant-like protein
Ca_11986	CaLG3	ankyrin repeat plant protein
Ca_11987	CaLG3	probable membrane-associated kinase regulator 3
Ca_11988	CaLG3	phosphatidate phosphatase PAH1-like
Ca_11989	CaLG3	phosphatidate phosphatase LPIN3-like protein
Ca_11990	CaLG3	protein GPR107
Ca_11991	CaLG3	PREDICTED: uncharacterized protein LOC101503482
Ca_11992	CaLG3	calcium-transporting ATPase 4, endoplasmic reticulum-type-like
Ca_11993	CaLG3	ABC transporter G family member 20
Ca_11994	CaLG3	serine/arginine-rich splicing factor RS2Z32 isoform X1
Ca_11995	CaLG3	transmembrane protein, putative
Ca_11996	CaLG3	aluminum sensitive-like protein
Ca_11997	CaLG3	dirigent protein 17 isoform X1
Ca_11998	CaLG3	probable protein phosphatase 2C 38
Ca_11999	CaLG3	protein MODIFIER OF SNC1 11
Ca_12000	CaLG3	zinc finger BED domain-containing protein DAYSLEEPER-like
Ca_12001	CaLG3	glutathione S-transferase l3-like protein
Ca_12002	CaLG3	glutathione S-transferase L3
Ca_12003	CaLG3	PREDICTED: uncharacterized protein LOC101505754
Ca_12004	CaLG3	receptor Serine/Threonine kinase
Ca_12005	CaLG3	WRKY transcription factor 44
Ca_12006	CaLG3	adenylate kinase 1, chloroplastic
Ca_12007	CaLG3	thioredoxin-like protein AAED1
Ca_12008	CaLG3	pentatricopeptide repeat-containing protein At5g02830, chloroplastic isoform X2
Ca_12009	CaLG3	transmembrane protein, putative
Ca_12010	CaLG3	AP2 domain transcription factor
Ca_12011	CaLG3	PREDICTED: uncharacterized protein LOC105852041
Ca_12012	CaLG3	LRR receptor-like kinase
Ca_12013	CaLG3	nuclear transcription factor Y subunit B
Ca_12014	CaLG3	DNA replication licensing factor MCM8
Ca_12015	CaLG3	PREDICTED: uncharacterized protein LOC101513137
Ca_12016	CaLG3	40S ribosomal protein S23-like
Ca_12017	CaLG3	40S ribosomal protein S23 isoform X1
Ca_12018	CaLG3	interactor of constitutive active ROPs 2, chloroplastic-like
Ca_12019	CaLG3	alpha/beta fold hydrolase
Ca_12020	CaLG3	protein IQ-DOMAIN 1
Ca_12021	CaLG3	probable beta-1,4-xylosyltransferase IRX9
Ca_12022	CaLG3	pentatricopeptide (PPR) repeat protein
Ca_12023	CaLG3	DEAD-box ATP-dependent RNA helicase 57
Ca_12024	CaLG3	protamine P1 family protein
Ca_12025	CaLG3	transmembrane protein, putative
Ca_12026	CaLG3	cell number regulator 8
Ca_12027	CaLG3	DNA-binding protein S1FA
Ca_12028	CaLG3	DNA-binding protein S1FA
Ca_12029	CaLG3	zinc finger, C3HC4 type (RING finger) protein
Ca_12030	CaLG3	syntaxin of plants protein
Ca_12031	CaLG3	NAC domain-containing protein 67-like
Ca_12032	CaLG3	protein trichome birefringence-like 31
Ca_12033	CaLG3	dnaJ protein P58IPK homolog
Ca_12034	CaLG3	fasciclin-like arabinogalactan protein
Ca_12035	CaLG3	transducin/WD-like repeat-protein
Ca_12036	CaLG3	peptide upstream ORF protein, putative
Ca_12037	CaLG3	probable E3 ubiquitin-protein ligase LOG2
Ca_12038	CaLG3	V-type proton ATPase subunit G-like
Ca_12039	CaLG3	major intrinsic protein (MIP) family transporter
Ca_12040	CaLG3	senescence regulator
Ca_12041	CaLG3	hypothetical protein MTR_7g101270
Ca_12042	CaLG3	cytokinin riboside 5'-monophosphate phosphoribohydrolase LOG3-like
Ca_12043	CaLG3	EIN2-like protein, nramp transporter
Ca_12044	CaLG3	phenylalanine ammonia-lyase-like protein
Ca_12045	CaLG3	chromodomain-helicase-DNA-binding protein 3-like isoform X1
Ca_12046	CaLG3	chromodomain-helicase-DNA-binding protein 3-like isoform X1
Ca_12047	CaLG3	transmembrane protein, putative
Ca_12048	CaLG3	translin-like protein
Ca_12049	CaLG3	white-brown-complex ABC transporter family protein, putative
Ca_12050	CaLG3	kinase 1B
Ca_12051	CaLG3	PREDICTED: uncharacterized protein LOC101498248
Ca_12052	CaLG3	RNA polymerase sigma factor sigF, chloroplastic-like
Ca_12053	CaLG3	DVL family protein
Ca_12054	CaLG3	cell division cycle protein 48 homolog
Ca_12055	CaLG3	membrane magnesium transporter
Ca_12056	CaLG3	SAUR-like auxin-responsive family protein
Ca_12057	CaLG3	heavy metal-associated domain protein
Ca_12058	CaLG3	histidyl-tRNA synthetase
Ca_12059	CaLG3	cellulose synthase-like protein A1
Ca_12060	CaLG3	PREDICTED: uncharacterized protein LOC101499209
Ca_12253	CaLG3	breast cancer susceptibility protein, putative
Ca_12254	CaLG3	peptide transporter
Ca_12255	CaLG3	protein PHR1-LIKE 1-like
Ca_12256	CaLG3	PREDICTED: uncharacterized protein LOC105852162
Ca_12257	CaLG3	60S ribosomal protein L23
Ca_12258	CaLG3	histone-lysine N-methyltransferase SUVR2-like protein
Ca_12259	CaLG3	serine/threonine-protein phosphatase 7 long form homolog
Ca_12260	CaLG3	salt stress response/antifungal domain protein
Ca_12261	CaLG3	Pre-mRNA-processing factor 39
Ca_12262	CaLG3	ras GTPase-activating binding-like protein
Ca_12263	CaLG3	---NA---
Ca_12264	CaLG3	MDIS1-interacting receptor like kinase 1-like
Ca_12265	CaLG3	TPR repeat protein
Ca_12266	CaLG3	cytochrome oxidase complex assembly protein
Ca_12267	CaLG3	transcription initiation factor IIA subunit 2
Ca_12268	CaLG3	probable U3 small nucleolar RNA-associated protein 11
Ca_12269	CaLG3	leucine-rich repeat receptor-like protein kinase PXL2
Ca_12270	CaLG3	subtilisin-like serine protease
Ca_12271	CaLG3	xyloglucan galactosyltransferase KATAMARI-like protein
Ca_12272	CaLG3	ABC transporter C family member 5-like
Ca_12273	CaLG3	tyrosine/DOPA decarboxylase
Ca_12274	CaLG3	drug resistance transporter-like ABC domain protein
Ca_12275	CaLG3	drug resistance transporter-like ABC domain protein
Ca_12276	CaLG3	WD repeat-containing protein 70
Ca_12277	CaLG3	two-component response regulator ARR22-like protein
Ca_12278	CaLG3	ammonium transporter 1 protein
Ca_12279	CaLG3	PREDICTED: uncharacterized protein LOC105851819
Ca_12280	CaLG3	DENN (AEX-3) domain protein
Ca_12281	CaLG3	Zn-dependent alcohol dehydrogenase family, class III protein
Ca_12282	CaLG3	protein RTF1 homolog
Ca_12283	CaLG3	RmlC-like cupins superfamily protein
Ca_12284	CaLG3	transducin/WD-like repeat-protein
Ca_12285	CaLG3	receptor-like serine/threonine-protein kinase ALE2
Ca_12286	CaLG3	two-component response regulator ARR22-like
Ca_12287	CaLG3	TPR transcription factor
Ca_12288	CaLG3	pfkB family carbohydrate kinase
Ca_12289	CaLG3	pfkB family carbohydrate kinase
Ca_12290	CaLG3	probable indole-3-pyruvate monooxygenase YUCCA8
Ca_12291	CaLG3	photosystem I reaction center subunit IV A
Ca_12292	CaLG3	DUF3741 family protein
Ca_12293	CaLG3	LRR ribonuclease inhibitor domain protein
Ca_12294	CaLG3	LRR ribonuclease inhibitor domain protein
Ca_12295	CaLG3	CLIP-associating-like protein
Ca_12296	CaLG3	two-component response regulator ARR22-like
Ca_12297	CaLG3	interactor of constitutive active ROPs 2, chloroplastic-like isoform X1
Ca_12298	CaLG3	transcription factor PIF1-like isoform X2
Ca_12299	CaLG3	26S proteasome regulatory subunit 4 homolog A
Ca_20869	CaLG3	alpha/beta fold hydrolase
Ca_20870	CaLG3	oxalate oxidase
Ca_20871	CaLG3	F-box/LRR-repeat protein At1g67190-like
Ca_20872	CaLG3	iron-sulfur assembly protein IscA-like 1, mitochondrial
Ca_20873	CaLG3	F-box/kelch-repeat protein At3g23880-like
Ca_20874	CaLG3	UDP-sugar transporter sqv-7-like
Ca_20875	CaLG3	cell division FtsZ-like protein
Ca_20876	CaLG3	PREDICTED: uncharacterized protein LOC101497497
Ca_20877	CaLG3	TOX high mobility group box family member 4-like
Ca_20878	CaLG3	glutathione S-transferase, amino-terminal domain protein
Ca_20879	CaLG3	eukaryotic-type carbonic anhydrase
Ca_20880	CaLG3	serine/threonine-protein phosphatase 7 long form homolog
Ca_20881	CaLG3	SET domain protein
Ca_20882	CaLG3	serine/arginine-rich splicing factor 4-like protein
Ca_20883	CaLG3	F-box/kelch-repeat protein At1g57790-like
Ca_20884	CaLG3	ABC transporter B family member 29, chloroplastic
Ca_20885	CaLG3	transmembrane protein, putative
Ca_20886	CaLG3	putative pentatricopeptide repeat-containing protein At3g11460
Ca_20887	CaLG3	4'-phosphopantetheinyl transferase family protein
Ca_20888	CaLG3	SAUR-like auxin-responsive family protein
Ca_20889	CaLG3	condensation domain protein
Ca_20890	CaLG3	retrovirus-related Pol polyprotein from transposon TNT 1-94
Ca_20891	CaLG3	serine/threonine-protein phosphatase 7 long form homolog
Ca_20892	CaLG3	PREDICTED: uncharacterized protein LOC101495207
Ca_20893	CaLG3	zinc finger protein
Ca_20894	CaLG3	125 kDa kinesin-like protein
Ca_20895	CaLG3	serine/threonine-protein phosphatase 7 long form homolog
Ca_20896	CaLG3	PREDICTED: uncharacterized protein LOC101503488
Ca_23662	CaLG3	PHD zinc finger protein
Ca_23663	CaLG3	retrovirus-related Pol polyprotein from transposon TNT 1-94
Ca_23664	CaLG3	PHD zinc finger protein
Ca_23665	CaLG3	probable pectinesterase 15
Ca_23666	CaLG3	UDP-glucosyltransferase family protein
Ca_23667	CaLG3	hypothetical protein LR48_Vigan07g176000
Ca_23668	CaLG3	UDP-glucosyltransferase family protein
Ca_23669	CaLG3	HEAT repeat 7A-like protein
Ca_23670	CaLG3	ATP-dependent DNA helicase DDM1-like
Ca_23671	CaLG3	PREDICTED: LOW QUALITY PROTEIN: uncharacterized protein LOC101504735, partial
Ca_23672	CaLG3	zinc finger protein ZAT9-like
Ca_23673	CaLG3	PREDICTED: LOW QUALITY PROTEIN: uncharacterized protein LOC101504735, partial
Ca_23674	CaLG3	PREDICTED: uncharacterized protein LOC101512926
Ca_23675	CaLG3	PWWP domain protein
Ca_23676	CaLG3	CASP-like protein 2D1
Ca_23017	CaLG4	transmembrane protein, putative
Ca_23018	CaLG4	transcription elongation factor (TFIIS) family protein, putative
Ca_23019	CaLG4	Extended synaptotagmin-2
Ca_23020	CaLG4	ABC transporter B family member 13-like
Ca_23021	CaLG4	vacuolar protein sorting-associated 35A-like protein
Ca_23022	CaLG4	DNA ligase 1-like isoform X1
Ca_23023	CaLG4	GDSL esterase/lipase At1g73610-like
Ca_23024	CaLG4	GDSL-like lipase/acylhydrolase
Ca_08894	CaLG5	PREDICTED: uncharacterized protein LOC101488763
Ca_08895	CaLG5	reticulon-like protein B5
Ca_08896	CaLG5	NADH-quinone oxidoreductase cyanobacterial subunit N
Ca_08897	CaLG5	bromodomain-containing protein 9-like
Ca_08898	CaLG5	hypothetical protein TSUD_292590
Ca_08899	CaLG5	uncharacterized protein LOC101515342
Ca_08900	CaLG5	plant/F17O14-7 protein
Ca_08901	CaLG5	DNA primase small subunit-like
Ca_08902	CaLG5	KH domain-containing protein At2g38610 isoform X2
Ca_08903	CaLG5	metal tolerance protein 4-like
Ca_08904	CaLG5	60S ribosomal protein L10-like
Ca_08905	CaLG5	probable LRR receptor-like serine/threonine-protein kinase At1g06840
Ca_08906	CaLG5	LRR receptor-like kinase
Ca_08928	CaLG5	taxadiene 5-alpha hydroxylase-like
Ca_08929	CaLG5	transcription factor RF2b-like
Ca_08930	CaLG5	telomeric repeat-binding factor
Ca_08931	CaLG5	Copia protein
Ca_08932	CaLG5	Retrovirus-related Pol polyprotein from transposon TNT 1-94
Ca_08933	CaLG5	PREDICTED: uncharacterized protein LOC105852058
Ca_08934	CaLG5	agamous-like MADS-box protein AGL80
Ca_08935	CaLG5	agamous-like MADS-box protein AGL80
Ca_08936	CaLG5	agamous-like MADS-box protein AGL80
Ca_08937	CaLG5	PREDICTED: uncharacterized protein LOC101488483
Ca_13344	CaLG5	WAT1-related protein At4g08290-like
Ca_13345	CaLG5	WAT1-related protein At4g08300
Ca_13346	CaLG5	DNA ligase 1
Ca_13347	CaLG5	general transcription factor IIH subunit, putative
Ca_13348	CaLG5	lysM domain-containing GPI-anchored protein 1
Ca_13349	CaLG5	nucleoside-triphosphatase nucleotide binding protein
Ca_13350	CaLG5	adenine nucleotide alpha hydrolase superfamily protein
Ca_13351	CaLG5	UDP-galactose transporter 1
Ca_13352	CaLG5	PREDICTED: uncharacterized protein C553.10
Ca_13353	CaLG5	serine/threonine-protein phosphatase 7 long form homolog
Ca_13354	CaLG5	WEB family plant protein
Ca_13355	CaLG5	haloacid dehalogenase-like hydrolase
Ca_13356	CaLG5	uroporphyrinogen decarboxylase
Ca_13357	CaLG5	CBL-interacting protein kinase 2
Ca_13358	CaLG5	peptide/nitrate transporter
Ca_13359	CaLG5	PREDICTED: uncharacterized protein LOC105852172
Ca_13360	CaLG5	hypoxia-responsive family protein
Ca_13361	CaLG5	BTB/POZ domain-containing protein At3g56230
Ca_13362	CaLG5	armadillo/beta-catenin-like repeat protein
Ca_13363	CaLG5	transmembrane amino acid transporter family protein
Ca_13364	CaLG5	alpha-soluble NSF attachment protein 2
Ca_13365	CaLG5	PREDICTED: uncharacterized protein LOC101513933
Ca_13366	CaLG5	wound-induced-like protein
Ca_13366	CaLG5	wound-induced-like protein
Ca_13367	CaLG5	PREDICTED: uncharacterized protein LOC101512952
Ca_08547	CaLG6	beta-galactosidase 9
Ca_08548	CaLG6	S-adenosylmethionine-dependent methyltransferase, putative
Ca_08549	CaLG6	geranylgeranyl transferase type-2 subunit beta-like
Ca_08550	CaLG6	cation/H(+) antiporter 4-like
Ca_08551	CaLG6	histidine kinase-, DNA gyrase B
Ca_08552	CaLG6	TBC1 domain family member 13-like
Ca_08553	CaLG6	UV radiation resistance-associated-like protein
Ca_08554	CaLG6	ubiquitin-associated (UBA)/TS-N domain protein
Ca_08555	CaLG6	carbohydrate-binding X8 domain protein
Ca_08556	CaLG6	PLASMODESMATA CALLOSE-BINDING PROTEIN 3-like
Ca_08557	CaLG6	S-adenosyl-L-methionine-dependent methyltransferase superfamily protein
Ca_08558	CaLG6	pentatricopeptide repeat-containing protein At2g44880-like
Ca_08559	CaLG6	protein YLS3-like
Ca_08560	CaLG6	thiazole biosynthetic enzyme
Ca_08561	CaLG6	protein YLS3-like
Ca_08562	CaLG6	INO80 complex subunit C
Ca_08563	CaLG6	mediator of RNA polymerase II transcription subunit 10b-like
Ca_08564	CaLG6	transmembrane protein, putative
Ca_08565	CaLG6	F-box/kelch-repeat protein at1g55270-like protein
Ca_08566	CaLG6	serine/threonine-protein phosphatase PP2A catalytic subunit isoform X2
Ca_08567	CaLG6	lipase/lipooxygenase, PLAT/LH2 family protein, putative
Ca_08568	CaLG6	translation initiation factor eIF-2B subunit gamma
Ca_08569	CaLG6	f-box family protein
Ca_08570	CaLG6	acyl-activating enzyme 17, peroxisomal protein, putative
Ca_08571	CaLG6	constitutive photomorphogenesis protein 10-like
Ca_08572	CaLG6	nodulin MtN21/EamA-like transporter family protein
Ca_08573	CaLG6	glucan endo-1,3-beta-glucosidase 4
Ca_08574	CaLG6	60S ribosomal protein L32-1
Ca_08575	CaLG6	calcium ion-binding protein
Ca_08576	CaLG6	chlorophyllide A oxygenase
Ca_08577	CaLG6	plant/F20M13-60 protein
Ca_08578	CaLG6	PREDICTED: uncharacterized protein LOC101504830
Ca_08579	CaLG6	calmodulin-binding family protein
Ca_08580	CaLG6	peptidyl-tRNA hydrolase family protein
Ca_08581	CaLG6	importin beta-3, putative
Ca_08582	CaLG6	AP2 domain class transcription factor
Ca_08583	CaLG6	tubulin beta-1 chain
Ca_08584	CaLG6	U3 small nucleolar RNA-associated protein 25-like
Ca_08585	CaLG6	hypothetical protein VIGAN_06130700
Ca_08586	CaLG6	BZIP transcription factor bZIP124
Ca_08587	CaLG6	acyl-activating enzyme 17, peroxisomal protein, putative
Ca_08588	CaLG6	thioredoxin family protein, putative
Ca_08589	CaLG6	dicarboxylate carrier protein
Ca_08590	CaLG6	receptor-like protein kinase
Ca_08591	CaLG6	alpha/beta-hydrolase superfamily protein
Ca_08592	CaLG6	14-3-3-like protein C
Ca_08593	CaLG6	SCAR3-like protein
Ca_08594	CaLG6	protein transport protein Sec61 subunit beta-like
Ca_08595	CaLG6	protein LIGHT-DEPENDENT SHORT HYPOCOTYLS 10-like
Ca_08596	CaLG6	CBL-interacting kinase
Ca_13621	CaLG6	receptor-like kinase
Ca_13622	CaLG6	cyclase-associated protein 1
Ca_13623	CaLG6	glucan endo-1,3-beta-glucosidase-like protein
Ca_13624	CaLG6	coatomer subunit gamma
Ca_13625	CaLG6	endochitinase A-like
Ca_13626	CaLG6	ras-related protein Rab7
Ca_13627	CaLG6	SWI/SNF complex subunit SWI3D
Ca_13628	CaLG6	---NA---
Ca_13629	CaLG6	specific tissue protein 1
Ca_13630	CaLG6	dehydration-responsive RD22-like protein
Ca_13631	CaLG6	ATP-dependent Clp protease proteolytic protein
Ca_13632	CaLG6	BURP domain protein
Ca_13633	CaLG6	polyol transporter 5
Ca_13634	CaLG6	nucleotide-diphospho-sugar transferase family protein
Ca_13635	CaLG6	NAD(P)H:quinone oxidoreductase, type IV protein
Ca_13636	CaLG6	oligosaccharyltransferase 48 kDa subunit beta
Ca_13637	CaLG6	Lipid transfer protein
Ca_13638	CaLG6	UPF0496 protein At4g34320-like
Ca_13639	CaLG6	probable 1-acyl-sn-glycerol-3-phosphate acyltransferase 5
Ca_13640	CaLG6	phospholipase A-2-activating protein
Ca_13641	CaLG6	cytochrome c biogenesis protein CCS1, chloroplastic
Ca_13642	CaLG6	4-hydroxy-3-methylbut-2-enyl diphosphate reductase, chloroplastic
Ca_13643	CaLG6	PREDICTED: uncharacterized protein LOC101490202
Ca_13644	CaLG6	4-hydroxy-3-methylbut-2-enyl diphosphate reductase
Ca_13645	CaLG6	protein TIC 62, chloroplastic isoform X1
Ca_13645	CaLG6	protein TIC 62, chloroplastic isoform X1
Ca_13646	CaLG6	methyltransferase-like protein 13
Ca_13646	CaLG6	methyltransferase-like protein 13
Ca_13647	CaLG6	probable E3 ubiquitin-protein ligase ARI2 isoform X1
Ca_13647	CaLG6	probable E3 ubiquitin-protein ligase ARI2 isoform X1
Ca_13648	CaLG6	ternary complex factor MIP1 leucine-zipper protein
Ca_13649	CaLG6	putative pentatricopeptide repeat-containing protein At3g18840 isoform X1
Ca_13650	CaLG6	plastid division protein PDV2, putative
Ca_13655	CaLG6	LRR receptor-like kinase family protein
Ca_13656	CaLG6	long chain acyl-CoA synthetase 2-like
Ca_13666	CaLG6	phosphatidylinositol 3- and 4-kinase
Ca_13667	CaLG6	diphthamide biosynthesis protein 3-like
Ca_13668	CaLG6	transmembrane protein 45A
Ca_13669	CaLG6	54S ribosomal protein L19, mitochondrial-like
Ca_13670	CaLG6	54S ribosomal protein L19, mitochondrial-like
Ca_13671	CaLG6	B3 domain-containing transcription factor VRN1-like isoform X2
Ca_13672	CaLG6	PREDICTED: uncharacterized protein LOC101506783
Ca_13673	CaLG6	trigger factor-like protein, putative
Ca_13674	CaLG6	orn/lys/arg decarboxylase
Ca_15364	CaLG6	BTB/POZ domain-containing protein At3g05675-like
Ca_15365	CaLG6	erythronate-4-phosphate dehydrogenase family protein
Ca_15366	CaLG6	protein NUCLEAR FUSION DEFECTIVE 6, chloroplastic/mitochondrial isoform X1
Ca_15367	CaLG6	probable phenylalanine--tRNA ligase alpha subunit
Ca_15368	CaLG6	transcription termination factor family protein
Ca_15369	CaLG6	glycine-rich RNA-binding, abscisic acid-inducible protein-like
Ca_15370	CaLG6	glycine-rich RNA binding protein
Ca_15371	CaLG6	RNA-binding (RRM/RBD/RNP motif) family protein
Ca_15372	CaLG6	3-ketoacyl-CoA synthase 4-like
Ca_15373	CaLG6	serine/threonine-protein phosphatase 7 long form homolog
Ca_15374	CaLG6	transcription factor
Ca_15375	CaLG6	endochitinase A-like
Ca_15376	CaLG6	AdoMet-dependent rRNA methyltransferase spb1
Ca_15377	CaLG6	protein RER1B-like
Ca_15378	CaLG6	hypothetical transposable element-related protein
Ca_15379	CaLG6	F-box protein At2g16365-like
Ca_15380	CaLG6	uncharacterized WD repeat-containing protein C17D11.16-like
Ca_15381	CaLG6	---NA---
Ca_15382	CaLG6	glucose-1-phosphate adenylyltransferase large subunit 1-like
Ca_15383	CaLG6	hypothetical protein VIGAN_06130700
Ca_15384	CaLG6	hypothetical protein VIGAN_08277400
Ca_15385	CaLG6	PREDICTED: uncharacterized protein LOC101500998
Ca_15386	CaLG6	DUF241 domain protein
Ca_15387	CaLG6	DUF241 domain protein
Ca_15388	CaLG6	PREDICTED: uncharacterized protein LOC101511913
Ca_15389	CaLG6	DUF241 domain protein
Ca_15390	CaLG6	DUF241 domain protein
Ca_15391	CaLG6	PREDICTED: uncharacterized protein LOC101500998
Ca_15392	CaLG6	DUF241 domain protein
Ca_15393	CaLG6	40S ribosomal protein S25-2-like
Ca_15394	CaLG6	transmembrane protein, putative
Ca_15395	CaLG6	bifunctional dihydrofolate reductase-thymidylate synthase-like
Ca_15396	CaLG6	phosphatidylinositol/phosphatidylcholine transfer protein SFH3
Ca_15397	CaLG6	BZIP transcription factor bZIP124
Ca_15398	CaLG6	NOP56-like pre RNA processing ribonucleoprotein
Ca_15399	CaLG6	LRR receptor-like kinase family protein
Ca_15400	CaLG6	BTF3b-like transcription factor
Ca_15401	CaLG6	transmembrane protein, putative
Ca_15402	CaLG6	pectinesterase inhibitor-like
Ca_15403	CaLG6	plant calmodulin-binding-like protein
Ca_15404	CaLG6	essential protein Yae1, amino-terminal protein
Ca_15405	CaLG6	papain family cysteine protease
Ca_15406	CaLG6	vacuolar proton ATPase a3-like protein
Ca_15407	CaLG6	vacuolar proton ATPase a3-like protein
Ca_15408	CaLG6	minichromosome maintenance (MCM2/3/5) family protein
Ca_15409	CaLG6	nuclear polyadenylated RNA-binding protein 3-like
Ca_15410	CaLG6	coatomer subunit alpha-like protein
Ca_15411	CaLG6	PREDICTED: uncharacterized protein LOC101492016 isoform X1
Ca_15412	CaLG6	putative salt tolerance-like protein
Ca_15413	CaLG6	kinesin motor catalytic domain protein
Ca_15414	CaLG6	xylulose kinase-like protein
Ca_15415	CaLG6	RNA recognition motif 3 in plant MEI2-like protein
Ca_15416	CaLG6	CRS1/YhbY domain protein
Ca_15417	CaLG6	MATE efflux family protein
Ca_15418	CaLG6	probable sugar phosphate/phosphate translocator At5g25400
Ca_15419	CaLG6	MATE family efflux protein
Ca_15420	CaLG6	squalene synthase
Ca_15421	CaLG6	clathrin-binding protein, putative
Ca_15422	CaLG6	transcription factor GAMYB-like
Ca_15423	CaLG6	GATA type zinc finger transcription factor family protein
Ca_15424	CaLG6	TATA box-binding protein-associated factor RNA polymerase I subunit B
Ca_06745	CaLG7	probable protein phosphatase 2C 27
Ca_06746	CaLG7	116 kDa U5 small nuclear ribonucleoprotein component
Ca_06747	CaLG7	---NA---
Ca_06748	CaLG7	zinc finger, C3HC4 type (RING finger) protein
Ca_06749	CaLG7	PREDICTED: uncharacterized protein LOC101506790
Ca_06750	CaLG7	E3 ubiquitin-protein ligase RING1-like protein, putative
Ca_06751	CaLG7	PREDICTED: uncharacterized protein LOC105852471
Ca_06752	CaLG7	octicosapeptide/phox/Bem1p domain kinase superfamily protein
Ca_06753	CaLG7	stress induced protein
Ca_06754	CaLG7	class II knotted-like homeobox protein
Ca_06755	CaLG7	D111/G-patch domain protein
Ca_06756	CaLG7	transmembrane 9 superfamily member 11
Ca_06757	CaLG7	sugar porter (SP) family MFS transporter
Ca_06758	CaLG7	sugar porter (SP) family MFS transporter
Ca_06759	CaLG7	PREDICTED: uncharacterized protein LOC101503439
Ca_06760	CaLG7	pleckstrin-like (PH) and lipid-binding START domain protein
Ca_06761	CaLG7	endoribonuclease dicer-like protein
Ca_06762	CaLG7	DNA replication licensing factor MCM5
Ca_06763	CaLG7	WD repeat-containing protein 76
Ca_06764	CaLG7	ATPase 8, plasma membrane-type-like
Ca_06765	CaLG7	DCN1-like protein 5
Ca_06766	CaLG7	acidic mammalian chitinase-like protein
Ca_06767	CaLG7	cysteine-rich RLK (receptor-like kinase) protein
Ca_06768	CaLG7	aluminum induced protein with YGL and LRDR motif protein
Ca_06769	CaLG7	xyloglucanase-specific endoglucanase inhibitor protein
Ca_06770	CaLG7	dual specificity protein phosphatase 1
Ca_06771	CaLG7	heavy metal-associated domain protein
Ca_06772	CaLG7	protein BUD31 homolog 2
Ca_06773	CaLG7	RING zinc finger protein, putative
Ca_06774	CaLG7	TVP38/TMEM64 family membrane slr0305-like protein
Ca_06775	CaLG7	cytochrome P450 family protein, putative
Ca_06776	CaLG7	UPF0613 protein PB24D3.06c
Ca_06777	CaLG7	adenylate isopentenyltransferase
Ca_06778	CaLG7	RNA-binding (RRM/RBD/RNP motif) family protein
Ca_06779	CaLG7	DUF21 domain-containing protein At4g14240-like
Ca_06780	CaLG7	ribonucleoside-diphosphate reductase small chain A
Ca_06781	CaLG7	endo-1,3-1,4-beta-D-glucanase-like protein
Ca_06782	CaLG7	endo-1,3-1,4-beta-D-glucanase-like protein
Ca_06783	CaLG7	MAP kinase-like protein
Ca_06784	CaLG7	binding protein
Ca_12311	CaLG7	superoxide dismutase [Fe], chloroplastic
Ca_12312	CaLG7	cell division cycle 20.2, cofactor of APC complex-like
Ca_12313	CaLG7	mitochondrial uncoupling protein 5-like
Ca_12314	CaLG7	IMPACT family member in pol 5'region
Ca_12315	CaLG7	chaperone DnaJ-domain protein
Ca_12316	CaLG7	kinesin-like protein KCA2 isoform X1
Ca_12317	CaLG7	thermospermine synthase ACAULIS5-like
Ca_12318	CaLG7	very-long-chain (3R)-3-hydroxyacyl-CoA dehydratase PASTICCINO 2A-like
Ca_12319	CaLG7	basic helix loop helix protein, putative
Ca_12320	CaLG7	PREDICTED: uncharacterized protein LOC101497902
Ca_12321	CaLG7	protein NETWORKED 2D-like
Ca_12322	CaLG7	isochorismatase hydrolase family protein
Ca_12323	CaLG7	caffeic acid 3-O-methyltransferase-like protein
Ca_12324	CaLG7	caffeic acid O-methyltransferase
Ca_12325	CaLG7	protein SKIP34
Ca_12326	CaLG7	nucleobase-ascorbate transporter 11
Ca_12327	CaLG7	putative U-box domain-containing protein 50
Ca_12994	CaLG8	putative 3-beta-hydroxysteroid-delta(8)delta(7)-isomerase-like protein
Ca_12994	CaLG8	putative 3-beta-hydroxysteroid-delta(8)delta(7)-isomerase-like protein
Ca_12995	CaLG8	eukaryotic aspartyl protease family protein
Ca_12995	CaLG8	eukaryotic aspartyl protease family protein
Ca_12996	CaLG8	lysine-specific histone demethylase-like protein
Ca_12997	CaLG8	serine/threonine protein phosphatase 2A regulatory subunit A
Ca_12998	CaLG8	aluminum-activated malate transporter 9-like
Ca_12999	CaLG8	dehydrin DHN3-like
Ca_13000	CaLG8	heavy metal-associated isoprenylated plant protein 26-like isoform X2
Ca_13001	CaLG8	transmembrane protein, putative
Ca_13002	CaLG8	PREDICTED: uncharacterized protein LOC101503361
Ca_13003	CaLG8	hypothetical protein L195_g043122
Ca_13004	CaLG8	twinkle homolog protein, chloroplastic/mitochondrial
Ca_13005	CaLG8	syntaxin-81 protein
Ca_13006	CaLG8	carbon catabolite repressor protein 4 homolog 5
Ca_13028	CaLG8	wall-associated kinase-like protein
Genes that were found to involve in salinity stress response were highlighted.
